# Supplementary material for: Single‐cell RNA‐seq reveals altered NK cell subsets and reduced levels of cytotoxic molecules in patients with ankylosing spondylitis
Source: J Cell Mol Med. 2022 Jan 6;26(4):1071–82. doi: 10.1111/jcmm.17159 (PMC8831943; doi:10.1111/jcmm.17159)
Supplement: Supplementary file 2 — Table S1‐S8 [file JCMM-26-1071-s002.xlsx]

## Sheet: Table S1
Table S1. The characteristics of the study subjects
	Cohort Ⅰfor 10X scRNA-seq
Characteristics	AS patients （n=3）	Healthy controls (n=3)
Age (year)	35.67±2.49	34±2.16
Sex (male/female)	2/1	2/1
Disease duration (year)	2±0.82	NA
CRP (mg/L)	66.95±14.75	2.68±1.54
ESR (mm/h)	44.33±9.18	10.33±2.05
HLA-B27 (positive/negative）	3/0	NA
BASDAI	4.75±0.31	NA
Biologics (%)	0	NA
NSAIDs (%)	33.33	NA
	Cohort Ⅱ for validation
Characteristics	AS patients （n=26）	Healthy controls (n=26)
Age (year)	35.04±5.32	35.27±5.83
Sex (male/female)	20/6	20/6
Disease duration (year)	3.35±2.07	NA
CRP (mg/L)	62.42±34.60	3.34±2.66
ESR (mm/h)	35.96±17.73	8.42±3.26
HLA-B27 (positive/negative）	19/7	NA
BASDAI	4.21±0.88	NA
Biologics (%)	19.23	NA
NSAIDs (%)	42.31	NA
All data were presented as mean ± standard deviation (SD).
AS, ankylosing spondylitis; CRP, C-reactive protein; ESR, erythrocyte sedimentation rate;
BASDAI, Bath Ankylosing Spondylitis Disease Activity Index; NA,not available.

## Sheet: Table S2
Table S2. Primers sequence used for qPCR
Gene name	Gene ID	Primer sequence (5ʹ to 3ʹ)
GZMB	3002	F:CGACAGTACCATTGAGTTGTGCG
		R:TTCGTCCATAGGAGACAATGCCC
GAPDH	2597	F:GTCTCCTCTGACTTCAACAGCG
		R:ACCACCCTGTTGCTGTAGCCAA
GZMA	3001	F:CCACACGCGAAGGTGACCTTAA
		R:CCTGCAACTTGGCACATGGTTC
GZMM	3004	F:CTCACTGCAGAGAAATGGCTCC
		R:CCTTGATGTGGAAGGTGAGACC
KLRB1	3820	F:GTTCCACCAAAGAATCCAGCCTG
		R:AAGAGCCGTTTATCCACTTCCAG
NCR3	259197	F:CCAGCATCTACGTGTGCAGAGT
		R:GCATAGAATCCAGCCCGAAGGA
HLA-B	3106	F:CTGCTGTGATGTGTAGGAGGAAG
		R:GCTGTGAGAGACACATCAGAGC
HLA-DPA1	3113	F:ATCCAGCGTTCCAACCACACTC
		R:CGTTGAGCACTGGTGGGAAGAA
HLA-DPB1	3115	F:GTGCAGACACAACTACGAGCTG
		R:CCTGGGTAGAAATCCGTCACGT

## Sheet: Table S3
Table S3. Number of cells before and after quality control.
Sample	Before quality control	After quality control
HC1	10266	9650
HC2	8630	8339
HC3	11759	11024
AS1	8369	7815
AS2	9110	8472
AS3	9158	8523
Total	57292	53823

## Sheet: Table S4
Table S4. Top 20 differentially expressed genes (DEGs) in each cluster
Target Cluster	Gene Name	Target_Cluster_mean	Other_Cluster_mean	Log2FC	Pvalue	Qvalue
0	S100A12	11.006	0.025242	8.76824	0	0
0	FOLR3	2.36081	0.00550043	8.74552	0	0
0	CLEC4E	1.36027	0.00335707	8.66247	0	0
0	NRG1	0.832229	0.00252178	8.36639	0	0
0	VCAN	16.2894	0.0518527	8.29529	0	0
0	S100A8	121.112	0.411418	8.20152	0	0
0	CYP27A1	0.579884	0.00218849	8.04969	0	0
0	CD163	0.774409	0.0035942	7.75128	0	0
0	S100A9	197.401	0.993062	7.63503	0	0
0	ALDH1A1	0.927667	0.00510075	7.50675	0	0
0	ASGR2	0.551191	0.00306047	7.49265	0	0
0	QPCT	0.622656	0.00355088	7.45411	0	0
0	CD14	8.52986	0.0515093	7.37154	0	0
0	CREB5	0.804187	0.00487005	7.36745	0	0
0	CYP1B1	1.11423	0.00715838	7.2822	0	0
0	MGST1	1.35055	0.00908479	7.21588	0	0
0	FCGR1A	1.44091	0.0103293	7.12409	0	0
0	CSF3R	3.80672	0.0282174	7.07582	0	0
0	RBP7	2.50038	0.0199502	6.9696	0	0
0	LYZ	118.14	0.978557	6.91563	0	0
1	TNFRSF4	0.665619	0.0430079	3.95202	0	0
1	CRIP2	0.683271	0.104824	2.70448	0	0
1	GPR183	2.47849	0.443903	2.48114	0	0
1	AQP3	2.54343	0.494458	2.36286	0	0
1	CD40LG	0.806482	0.158264	2.34931	0	0
1	INPP4B	1.26382	0.304972	2.05105	0	0
1	CD28	0.75199	0.199192	1.91655	0	0
1	MAF	1.56546	0.426054	1.87748	0	0
1	ANK3	0.569779	0.162138	1.81318	0	0
1	IL7R	18.8108	5.58024	1.75317	0	0
1	TRADD	1.99008	0.596218	1.73892	0	0
1	TNFRSF25	1.20614	0.370511	1.7028	0	0
1	TRAT1	1.86903	0.574964	1.70074	0	0
1	LTB	24.9404	7.97123	1.64561	0	0
1	CDC14A	1.22595	0.4021	1.60827	0	0
1	MAL	2.16647	0.746355	1.53741	0	0
1	CISH	0.757214	0.26327	1.52416	0	0
1	GATA3	0.882523	0.316841	1.47787	0	0
1	CD5	0.693103	0.25436	1.4462	0	0
1	PBXIP1	1.97913	0.73808	1.42302	0	0
2	FHIT	0.718591	0.0888222	3.01618	0	0
2	TSHZ2	0.997432	0.125737	2.98781	0	0
2	CHRM3-AS2	1.06108	0.18792	2.49734	0	0
2	EPHX2	0.811242	0.177244	2.1944	0	0
2	CCR7	4.95297	1.14081	2.11823	0	0
2	FAM153CP	0.801707	0.187872	2.09333	0	0
2	TRABD2A	1.94886	0.471818	2.04633	0	0
2	LEF1	2.9268	0.71329	2.03677	0	0
2	IL6ST	1.69262	0.433091	1.96651	0	0
2	MAL	2.66898	0.717539	1.89516	0	0
2	RETREG1	0.681647	0.19057	1.8387	0	0
2	LINC01550	0.766616	0.223986	1.7751	0	0
2	CAMK4	1.68759	0.525698	1.68266	0	0
2	TCF7	5.08772	1.59316	1.67513	0	0
2	PRKCA	0.989803	0.31406	1.6561	0	0
2	PRKCQ-AS1	3.11065	1.00792	1.62584	0	0
2	ITGA6	0.746556	0.246999	1.59575	0	0
2	OXNAD1	1.72777	0.595179	1.53752	0	0
2	RCAN3	2.36621	0.817398	1.53347	0	0
2	RGCC	1.19873	0.430642	1.47695	0	0
3	KLRC2	3.7782	0.118878	4.99015	0	0
3	TRDC	11.4354	0.700941	4.02807	0	0
3	TRGC1	5.55771	0.390102	3.83257	0	0
3	KLRC3	1.95239	0.139486	3.80704	0	0
3	LAG3	1.08493	0.131913	3.03994	0	0
3	PTMS	1.91335	0.23703	3.01297	0	0
3	GNLY	73.8361	9.65766	2.93458	0	0
3	ADGRG1	2.32991	0.33354	2.80434	0	0
3	SYNGR1	1.71932	0.250693	2.77784	0	0
3	FGFBP2	14.5255	2.17837	2.73727	0	0
3	KLRC1	2.18857	0.331429	2.72322	0	0
3	KLRD1	11.1462	1.69156	2.72013	0	0
3	GZMH	14.9435	2.28638	2.70838	0	0
3	FCRL6	1.55406	0.257399	2.59396	0	0
3	C1orf21	1.56845	0.263243	2.57487	0	0
3	CCL4L2	1.32955	0.225693	2.5585	0	0
3	TTC38	1.57287	0.277935	2.50058	0	0
3	DTHD1	0.688994	0.122301	2.49405	0	0
3	CST7	17.4221	3.09789	2.49156	0	0
3	S1PR5	1.52421	0.277688	2.45652	0	0
4	CD8A	5.16437	0.654984	2.97906	0	0
4	TRGC2	4.78626	0.662566	2.85276	0	0
4	CD8B	5.33009	0.985566	2.43514	0	0
4	GZMK	6.43571	1.2145	2.40574	0	0
4	GZMH	12.6543	2.57331	2.29793	0	0
4	PATL2	0.749848	0.170952	2.13301	0	0
4	CCL5	47.7729	10.8993	2.13196	0	0
4	MIAT	0.932907	0.232773	2.00281	0	0
4	KLRG1	2.93514	0.756541	1.95594	0	0
4	CCL4L2	1.01179	0.263464	1.94123	0	0
4	FCRL6	1.16427	0.303552	1.93941	0	0
4	EOMES	0.681761	0.178083	1.93672	0	0
4	LINC01871	1.21366	0.317073	1.93648	0	0
4	LAG3	0.670279	0.179667	1.89944	0	0
4	A2M-AS1	0.736087	0.204478	1.84793	0	0
4	CXCR3	0.660195	0.191246	1.78746	0	0
4	DUSP2	1.56157	0.479518	1.70334	0	0
4	TGFBR3	0.610528	0.192243	1.66713	0	0
4	KLRK1	4.69379	1.51401	1.63238	0	0
4	CMC1	2.83191	0.927112	1.61096	0	0
5	LINC02446	3.69213	0.209965	4.13624	0	0
5	CD8B	7.50422	0.773446	3.27833	0	0
5	LRRN3	0.732493	0.0925536	2.98445	0	0
5	NELL2	1.37138	0.184262	2.8958	0	0
5	CARS	1.34526	0.272987	2.30099	0	0
5	CRTAM	0.676806	0.158789	2.09163	0	0
5	CD8A	3.51468	0.841988	2.06152	0	0
5	CCR7	5.12946	1.28544	1.99654	0	0
5	LEF1	3.03722	0.796441	1.93111	0	0
5	TRABD2A	1.95645	0.534193	1.87281	0	0
5	PDE3B	1.92733	0.538201	1.84039	0	0
5	OXNAD1	2.09043	0.605813	1.78685	0	0
5	PASK	0.705626	0.207816	1.7636	0	0
5	APBA2	0.824509	0.248382	1.73097	0	0
5	NUCB2	2.95094	0.930134	1.66567	0	0
5	LDLRAP1	1.65935	0.527715	1.65279	0	0
5	ACTN1	1.41696	0.455767	1.63642	0	0
5	ARMH1	0.779162	0.253691	1.61885	0	0
5	EPHX2	0.657826	0.220348	1.57792	0	0
5	RETREG1	0.623178	0.217665	1.51753	0	0
6	AKR1C3	2.61687	0.101674	4.68582	0	0
6	SH2D1B	1.14843	0.0462422	4.6343	0	0
6	SPON2	14.7077	0.781791	4.23364	0	0
6	LINC00299	1.802	0.0969223	4.21663	0	0
6	CHST2	3.01594	0.177757	4.08463	0	0
6	IGFBP7	3.0499	0.181514	4.07061	0	0
6	CLIC3	10.2216	0.614541	4.05596	0	0
6	RHOBTB3	0.679644	0.0428676	3.98682	0	0
6	KLRF1	7.67836	0.508116	3.91757	0	0
6	NCR1	0.773587	0.0513695	3.91258	0	0
6	MYOM2	9.88947	0.684976	3.85177	0	0
6	CD38	1.34827	0.101079	3.73756	0	0
6	CD160	3.59927	0.27662	3.70173	0	0
6	GFOD1	1.15088	0.0954649	3.59163	0	0
6	NCAM1	0.756203	0.067534	3.48509	0	0
6	GZMB	21.5981	1.94171	3.4755	0	0
6	XCL2	2.41884	0.218431	3.46907	0	0
6	IL18RAP	0.718284	0.0673003	3.41587	0	0
6	LAIR2	4.66529	0.437569	3.41439	0	0
6	PRSS23	2.559	0.246124	3.37812	0	0
7	SLC4A10	1.8499	0.009522	7.60196	0	0
7	LTK	0.820434	0.0143145	5.84083	0	0
7	RORC	0.500339	0.0162845	4.94133	0	0
7	CXCR6	1.45815	0.0592383	4.62146	0	0
7	KIF5C	0.583865	0.0495864	3.55762	0	0
7	KLRB1	28.5355	3.05684	3.22264	0	0
7	GZMK	12.3458	1.34446	3.19893	0	0
7	NCR3	3.01181	0.412382	2.86858	0	0
7	ZBTB16	1.7844	0.255028	2.80671	0	0
7	DPP4	0.752055	0.108052	2.79911	0	0
7	KLRG1	4.84962	0.830431	2.54594	0	0
7	ABCB1	0.554065	0.0961511	2.52668	0	0
7	A2M-AS1	1.21047	0.22225	2.44531	0	0
7	GPR171	1.64048	0.303036	2.43656	0	0
7	PHACTR2	2.99127	0.560379	2.41628	0	0
7	SYTL2	1.12011	0.211281	2.4064	0	0
7	CCR6	0.585516	0.110469	2.40607	0	0
7	SLAMF1	0.726125	0.141404	2.36039	0	0
7	DUSP2	2.56522	0.514335	2.3183	0	0
7	HPGD	0.667598	0.134077	2.31591	0	0
8	TCL1A	15.4023	0.0521946	8.20503	0	0
8	IGHD	13.8541	0.0767735	7.49548	0	0
8	COL19A1	0.839169	0.00636629	7.04237	0	0
8	PCDH9	1.68021	0.0129701	7.01731	0	0
8	FCER2	4.62314	0.0457097	6.66023	0	0
8	CD200	0.97172	0.00963812	6.65565	0	0
8	FCRL1	1.5132	0.0174773	6.43598	0	0
8	IGHM	55.764	0.667749	6.38389	0	0
8	TCL6	0.757406	0.00936924	6.33699	0	0
8	LINC02397	2.8667	0.0422898	6.08294	0	0
8	PAX5	1.90738	0.0331979	5.84436	0	0
8	SNX22	1.51407	0.0271148	5.80321	0	0
8	CD22	2.78671	0.0514613	5.75893	0	0
8	LINC00926	4.25564	0.0789515	5.75227	0	0
8	HLA-DOB	2.01258	0.0393774	5.67553	0	0
8	TSPAN13	1.76941	0.0359614	5.62067	0	0
8	VPREB3	3.95601	0.0807645	5.61418	0	0
8	CD72	2.14892	0.0457634	5.55327	0	0
8	NIBAN3	2.48283	0.0533073	5.54151	0	0
8	CD79A	18.4613	0.451191	5.35462	0	0
9	LYPD2	3.21298	0.00132496	11.2438	0	0
9	VMO1	1.10077	0.00354082	8.28022	0	0
9	AC104809.2	0.628309	0.00202928	8.27436	0	0
9	CDKN1C	13.8361	0.0450053	8.26413	0	0
9	CKB	2.65536	0.0111694	7.89322	0	0
9	HCAR3	0.607179	0.00392351	7.27383	0	0
9	C1QA	2.43306	0.0174637	7.12227	0	0
9	L1TD1	0.647121	0.00464596	7.12191	0	0
9	HES4	2.4956	0.0258979	6.59041	0	0
9	ICAM4	0.839356	0.0111103	6.23931	0	0
9	CEACAM3	0.403268	0.00596038	6.08019	0	0
9	CASP5	0.539659	0.00851378	5.98611	0	0
9	NR4A1	0.457857	0.00894823	5.67715	0	0
9	FMNL2	0.392201	0.00823105	5.57437	0	0
9	BATF3	1.03962	0.026944	5.26995	0	0
9	MS4A4A	1.06959	0.0281676	5.24688	0	0
9	NEURL1	0.780677	0.0225716	5.11215	0	0
9	AC064805.1	0.923173	0.0279862	5.04381	0	0
9	SYT17	0.399107	0.0121702	5.03535	0	0
9	MS4A7	14.6194	0.48568	4.91174	0	0
10	SSPN	0.891348	0.000610881	10.5109	0	0
10	TNFRSF13B	1.72297	0.00357405	8.91312	0	0
10	IGHA2	3.09182	0.0112473	8.10274	0	0
10	LINC01781	1.43445	0.0072832	7.62171	0	0
10	IGHG2	1.3894	0.00729134	7.57406	0	0
10	IGHA1	8.01968	0.0535289	7.22708	0	0
10	IGHG3	1.4252	0.0138766	6.68236	0	0
10	LINC01857	0.980449	0.0117106	6.38756	0	0
10	IGHG1	2.35749	0.0286143	6.36437	0	0
10	CD24	2.20797	0.0433683	5.66994	0	0
10	POU2AF1	1.18329	0.0240365	5.62143	0	0
10	TLR10	1.11085	0.0228314	5.6045	0	0
10	FCRL2	1.18509	0.0270246	5.45458	0	0
10	BACE2	0.486476	0.0114863	5.40438	0	0
10	COBLL1	1.39942	0.0337508	5.37377	0	0
10	JCHAIN	6.65729	0.165142	5.33316	0	0
10	BLK	2.26406	0.0565357	5.3236	0	0
10	CPNE5	0.957967	0.0245286	5.28744	0	0
10	BANK1	7.27246	0.194302	5.22607	0	0
10	SPIB	3.15812	0.0916507	5.10677	0	0
11	FOXP3	1.25733	0.00516294	7.92795	0	0
11	RTKN2	2.78277	0.0517855	5.74783	0	0
11	IL2RA	1.28904	0.0413784	4.96128	0	0
11	AC133644.2	1.01994	0.0527831	4.27226	0	0
11	IKZF2	1.68807	0.156623	3.43	0	0
11	TIGIT	2.40228	0.366807	2.71131	0	0
11	TRAC	11.5464	4.68074	1.30264	6.64472e-236	2.43203e-231
11	ARID5B	2.50949	0.658312	1.93055	2.02418e-226	7.40869e-222
11	BIRC3	2.3795	0.668558	1.83153	8.5299e-207	3.12203e-202
11	CD27	3.51057	1.27805	1.45777	5.34509e-200	1.95636e-195
11	STAM	0.716712	0.110985	2.69103	3.18375e-188	1.16528e-183
11	TBC1D4	1.08737	0.21176	2.36034	4.26815e-186	1.56219e-181
11	IL32	26.7202	11.6275	1.20039	8.26372e-162	3.0246e-157
11	ID3	0.770235	0.177964	2.11371	6.15957e-153	2.25446e-148
11	TTN	1.07469	0.170492	2.65615	1.41245e-142	5.16971e-138
11	RCAN3	2.41372	0.996942	1.27568	2.72517e-141	9.97438e-137
11	LDHB	9.47739	5.5683	0.767252	1.60897e-129	5.88901e-125
11	ISG20	4.36857	1.9903	1.13418	2.77403e-129	1.01532e-124
11	LEF1	2.26544	0.983862	1.20326	3.65667e-129	1.33838e-124
11	PIK3IP1	3.39431	1.64133	1.04825	1.66455e-128	6.09242e-124
12	TMEM40	13.3092	0.00259074	12.3268	0	0
12	GP9	27.9639	0.00725536	11.9122	0	0
12	CMTM5	14.0717	0.00624608	11.1376	0	0
12	AC090409.1	2.09362	0.000977205	11.0651	0	0
12	AQP10	1.77826	0.000846449	11.0368	0	0
12	CLDN5	6.06512	0.00296578	10.9979	0	0
12	BMP6	2.08298	0.00102724	10.9857	0	0
12	CLEC1B	6.2072	0.00319044	10.926	0	0
12	TUBB1	53.3909	0.0280554	10.8941	0	0
12	ALOX12	2.16442	0.00114986	10.8783	0	0
12	CTTN	7.05054	0.00387842	10.828	0	0
12	AC147651.1	5.51954	0.00314208	10.7786	0	0
12	TMEM158	2.92831	0.00171207	10.7401	0	0
12	ITGB3	4.67663	0.00305212	10.5814	0	0
12	PPBP	248.209	0.177056	10.4531	0	0
12	PF4	81.5982	0.058839	10.4375	0	0
12	PDGFA	4.7121	0.0034033	10.4352	0	0
12	GP1BB	98.2614	0.0724228	10.406	0	0
12	PDZK1IP1	3.25448	0.0024363	10.3835	0	0
12	TREML1	13.9614	0.0105684	10.3675	0	0
13	SPTSSB	2.30413	0.00566855	8.66703	0	0
13	KIR2DL4	0.700078	0.00363166	7.59074	0	0
13	XCL1	3.64469	0.024694	7.20549	0	0
13	AREG	0.775525	0.0178734	5.43928	0	0
13	ZMAT4	0.604234	0.0141103	5.42028	0	0
13	IGFBP4	1.24381	0.0298814	5.37938	0	0
13	NCAM1	2.30039	0.0944611	4.60601	0	0
13	XCL2	6.25911	0.310978	4.33108	0	0
13	RAMP1	0.821779	0.0426501	4.26813	0	0
13	TNFRSF18	1.53733	0.0841089	4.19203	0	0
13	KLRC1	8.29639	0.471316	4.13772	0	0
13	IL18R1	1.5238	0.103806	3.87571	0	0
13	IL2RB	5.96272	0.47881	3.63844	0	0
13	KLRF1	7.19264	0.887077	3.01939	0	0
13	GZMK	11.6255	1.66418	2.80441	0	0
13	GNLY	157.878	15.248	3.37212	3.69948e-305	1.35405e-300
13	RNF165	0.659233	0.0381911	4.10948	8.23197e-283	3.01298e-278
13	CAPN12	1.51303	0.124319	3.60532	5.28829e-281	1.93557e-276
13	KLRD1	15.6987	2.56173	2.61546	8.46668e-274	3.09889e-269
13	TRDC	7.10622	1.74544	2.02549	2.2599e-263	8.27147e-259
14	ENHO	2.31861	0.0059004	8.61823	0	0
14	CLEC10A	6.84129	0.0348745	7.61595	0	0
14	FCER1A	8.61745	0.0483224	7.47843	0	0
14	CD1E	0.331275	0.00210254	7.29975	0	0
14	FLT3	0.657283	0.00740539	6.4718	0	0
14	CD1C	3.17164	0.0357943	6.46936	0	0
14	CLIC2	0.582087	0.00825879	6.13916	0	0
14	CRIP3	0.355765	0.00963208	5.20693	0	0
14	CACNA2D3	0.777181	0.0335987	4.53177	0	0
14	COL9A2	0.343161	0.0165195	4.37665	0	0
14	ATP1B1	0.541188	0.0269713	4.32663	0	0
14	NDRG2	0.900788	0.0497288	4.17903	0	0
14	GAS6	0.526351	0.0302187	4.12251	0	0
14	PLD4	1.95473	0.12295	3.99082	0	0
14	UPK3A	0.535425	0.0343944	3.96044	0	0
14	FCGR2B	1.36729	0.105107	3.7014	0	0
14	ALCAM	0.795175	0.0653387	3.60526	0	0
14	HLA-DOA	0.812178	0.0709122	3.51769	0	0
14	GPAT3	0.757443	0.0736149	3.36307	0	0
14	GSN	2.21479	0.242039	3.19386	1.73686e-303	6.35709e-299
15	KCNK10	0.319444	4.49888e-05	12.7937	0	0
15	SCT	5.88159	0.00105687	12.4422	0	0
15	KIRREL3	0.646208	0.000121556	12.3762	0	0
15	LRRC26	5.55732	0.00116871	12.2153	0	0
15	EPHA2	0.374711	9.17089e-05	11.9964	0	0
15	ASIP	0.807256	0.000228166	11.7887	0	0
15	SHD	1.05848	0.000299978	11.7848	0	0
15	CYYR1	0.376142	0.000112765	11.7037	0	0
15	SLC12A3	0.397431	0.000142764	11.4429	0	0
15	CLEC4C	4.06749	0.00153423	11.3724	0	0
15	EPHB1	1.0269	0.000463172	11.1145	0	0
15	RASD1	1.74737	0.000842522	11.0182	0	0
15	PROC	0.613305	0.000312596	10.9381	0	0
15	LILRA4	11.1725	0.00591543	10.8832	0	0
15	P3H2	0.588427	0.000329002	10.8045	0	0
15	AC011893.1	0.97368	0.000587432	10.6948	0	0
15	PLVAP	0.655192	0.000546847	10.2266	0	0
15	TNFRSF21	1.15414	0.00101235	10.1549	0	0
15	PPP1R14B-AS1	0.493727	0.000458431	10.0728	0	0
15	NLRP7	0.479468	0.000453286	10.0468	0	0
16	HBM	1.94073	0.0010833	10.807	0	0
16	HBA2	505.65	0.399431	10.306	0	0
16	ALAS2	2.99714	0.00303419	9.94806	0	0
16	HBA1	346.948	0.370058	9.87275	0	0
16	HBB	716.142	0.599706	10.2218	6.76371e-210	2.47559e-205
16	SNCA	1.03737	0.118494	3.13005	4.13821e-41	1.51463e-36
16	FGFBP2	11.3199	3.40152	1.73462	1.21161e-20	4.4346e-16
16	SLC25A37	3.6	0.458343	2.9735	1.78674e-20	6.53964e-16
16	GNLY	43.4407	16.041	1.43728	1.86979e-19	6.8436e-15
16	MYOM2	3.43151	1.21522	1.49763	9.08287e-19	3.32442e-14
16	GZMH	8.5187	3.5461	1.2644	6.52431e-18	2.38796e-13
16	NKG7	47.8675	19.2428	1.31473	1.20679e-17	4.41696e-13
16	KLRF1	3.17711	0.920185	1.78772	5.07762e-17	1.85846e-12
16	FCGR3A	6.80586	2.27496	1.58093	3.87262e-16	1.41742e-11
16	GZMB	9.0188	3.0718	1.55385	4.70149e-16	1.72079e-11
16	UBB	10.6336	4.87722	1.1245	5.02166e-16	1.83798e-11
16	SPON2	6.34944	1.58138	2.00544	9.9555e-16	3.64381e-11
16	AKR1C3	1.00566	0.246281	2.02976	7.47739e-15	2.7368e-10
16	SLC25A39	2.51323	0.398932	2.65533	4.66154e-14	1.70617e-09
16	KLRD1	6.26934	2.63269	1.25178	1.63578e-13	5.98713e-09
17	TCN1	5.56515	0.000199053	14.771	0	0
17	CPA3	7.20636	0.000375527	14.2281	0	0
17	CLC	93.34	0.00533789	14.0939	0	0
17	MS4A3	12.7133	0.00156555	12.9874	0	0
17	MS4A2	21.9907	0.00275831	12.9608	0	0
17	TRPM6	2.62303	0.000366813	12.8039	0	0
17	HDC	21.6435	0.00467586	12.1764	0	0
17	ITGB8	5.16912	0.00117272	12.1058	0	0
17	CACNG8	7.38399	0.00185933	11.9554	0	0
17	AKAP12	16.5225	0.00438652	11.8791	0	0
17	GCSAML	5.74335	0.00197695	11.5044	0	0
17	GATA2	38.6213	0.0142733	11.4019	0	0
17	CA8	2.77032	0.00140558	10.9447	0	0
17	CCR3	5.23066	0.00268805	10.9262	0	0
17	HRH4	2.34615	0.00157275	10.5428	0	0
17	SLC45A3	4.50142	0.00427831	10.0391	0	0
17	FCER1A	22.4162	0.0439845	8.99333	0	0
17	TTLL7	1.99788	0.00910309	7.7779	0	0
17	KLF5	2.79878	0.00781651	8.48406	1.85258e-300	6.78064e-296
17	CSF2RB	21.9054	0.101691	7.75095	1.05585e-255	3.8645e-251
18	SPC25	0.600291	0.000344302	10.7678	0	0
18	DLGAP5	0.822805	0.00058066	10.4686	0	0
18	BIRC5	2.04915	0.00171812	10.22	0	0
18	CKAP2L	0.698152	0.000658788	10.0495	0	0
18	CDC20	0.937499	0.000884669	10.0495	0	0
18	MCM10	0.547175	0.000582157	9.87638	0	0
18	TYMS	5.17886	0.00674147	9.58536	0	0
18	UBE2C	1.33295	0.00215759	9.27098	0	0
18	TROAP	1.00435	0.00192525	9.027	0	0
18	CCNB2	1.03558	0.00201674	9.0042	0	0
18	MKI67	6.21444	0.0156836	8.63023	0	0
18	DTL	0.537194	0.00141832	8.56512	0	0
18	KIFC1	0.686941	0.00182215	8.5584	0	0
18	CEP55	0.797901	0.00217825	8.5169	0	0
18	TK1	2.55115	0.00729972	8.44909	0	0
18	PCLAF	3.50725	0.0100418	8.44818	0	0
18	CDC6	0.592287	0.0017224	8.42573	0	0
18	GTSE1	0.848501	0.00249941	8.40719	0	0
18	ASPM	1.69912	0.00538364	8.30199	0	0
18	TOP2A	1.94283	0.00635951	8.25502	0	0
19	KIAA0087	1.15874	6.17058e-05	14.1968	0	0
19	PROM1	0.393473	2.75715e-05	13.8008	0	0
19	LINC02573	0.515613	6.45076e-05	12.9645	0	0
19	LINC02767	0.652984	8.73443e-05	12.868	0	0
19	C3orf80	0.757298	0.000104771	12.8194	0	0
19	NPR3	1.64633	0.000330254	12.2834	0	0
19	SCHIP1	0.772082	0.000172958	12.1241	0	0
19	AVP	0.844227	0.000201538	12.0324	0	0
19	MYCN	0.425548	0.000125519	11.7272	0	0
19	NPTX2	0.851154	0.000274731	11.5972	0	0
19	PRSS2	2.61647	0.000896635	11.5108	0	0
19	CD34	2.74869	0.00127276	11.0766	0	0
19	CHRDL1	0.258179	0.00012547	11.0068	0	0
19	HMGA2	0.507519	0.000254189	10.9633	0	0
19	AC004540.2	1.65682	0.000958598	10.7552	0	0
19	CRHBP	1.16212	0.000789062	10.5243	0	0
19	CYTL1	3.45569	0.00259376	10.3797	0	0
19	SMIM24	1.39065	0.00107766	10.3336	0	0
19	ERG	0.312992	0.000263742	10.2128	0	0
19	TIMP3	0.400467	0.000341122	10.1972	0	0

## Sheet: Table S5
Table S5. Number of cells in each cell type
Cell type	Pooled clusters	Cell number (AS group)	Cell number (HC group)
T cells	clusters 1-5, 7 and 11	16204	18735
Monocytes	clusters 0 and 9	5607	5520
Natural killer cells	clusters 6 and 13	1182	2353
B cells	clusters 8 and 10	1092	1661
Dendritic cells	clusters 14 and 15	97	266
Megakaryocytes	cluster 12	497	309
Erythrocytes	cluster 16	58	45
Granulocytes	cluster 17	33	57
MKI67+ proliferating cells	cluster 18	30	58
Hemopoietic stem cells	cluster 19	10	9
Total		24810	29013

## Sheet: Table S6
Table S6. Top 20 differentially expressed genes (DEGs) in each NK cell subset
Target_Cluster	Gene Name	Target_Cluster_mean	Other_Cluster_mean	Log2FC	Pvalue	Qvalue
NK0	SPON2	14.7077	0.923153	3.99386	7.23075e-158	2.64653e-153
NK0	FGFBP2	19.0081	0.782163	4.603	3.68913e-156	1.35026e-151
NK0	FCGR3A	10.5149	0.979513	3.42422	1.55496e-155	5.69133e-151
NK0	NKG7	103.007	45.5882	1.17601	3.40135e-150	1.24493e-145
NK0	CST7	20.8642	6.79273	1.61897	3.44011e-142	1.25911e-137
NK0	GZMB	21.5981	3.53271	2.61206	5.93286e-141	2.17149e-136
NK0	CCL4	9.42262	0.342745	4.78092	6.01159e-139	2.2003e-134
NK0	CX3CR1	4.96125	0.231579	4.42113	2.2724e-127	8.31721e-123
NK0	CD247	11.9705	4.06903	1.55673	7.28003e-114	2.66457e-109
NK0	S100A4	19.0993	4.69857	2.02323	1.52129e-113	5.56806e-109
NK0	PRF1	19.8664	7.48762	1.40775	1.93816e-112	7.09384e-108
NK0	GZMH	11.6459	1.41696	3.03895	7.97743e-112	2.91982e-107
NK0	EFHD2	11.1379	4.00547	1.47543	2.06958e-108	7.57489e-104
NK0	CYBA	22.292	9.74617	1.19362	9.43941e-107	3.45492e-102
NK0	B2M	227.661	161.851	0.492223	2.0942e-104	7.665e-100
NK0	CLIC3	10.2216	2.25004	2.18359	4.6439e-100	1.69972e-95
NK0	ARPC2	15.0781	7.19834	1.06672	3.89269e-98	1.42476e-93
NK0	S100A6	8.01569	1.9296	2.05452	3.84081e-97	1.40578e-92
NK0	CD99	7.05442	2.18666	1.6898	4.69513e-93	1.71847e-88
NK0	MYL12A	18.5358	9.86301	0.910213	8.22159e-88	3.00918e-83
NK1	IGFBP4	1.24381	0.0100156	6.95637	0	0
NK1	SPTSSB	2.30413	0.0330759	6.1223	0	0
NK1	CAPG	2.09979	0.0412528	5.66961	0	0
NK1	GZMK	11.6255	0.526769	4.46398	0	0
NK1	XCL1	3.64469	0.189474	4.26572	0	0
NK1	GPR183	2.03076	0.057711	5.13703	2.32022e-305	8.49222e-301
NK1	IL7R	6.87684	0.233792	4.87845	9.51061e-273	3.48098e-268
NK1	COTL1	5.07678	0.336642	3.91463	5.67223e-244	2.07609e-239
NK1	SELL	9.62513	1.0431	3.20593	1.23032e-230	4.5031e-226
NK1	TCF7	2.96655	0.281364	3.39828	1.37312e-217	5.02577e-213
NK1	CCR7	1.10997	0.0431338	4.68555	2.90536e-187	1.06339e-182
NK1	TNFRSF18	1.53733	0.148219	3.37463	6.70332e-157	2.45348e-152
NK1	FUT7	1.42286	0.105265	3.7567	1.27975e-141	4.68402e-137
NK1	TPT1	89.6532	47.3238	0.921789	2.14506e-139	7.85115e-135
NK1	RPS2	58.8521	30.3757	0.954175	2.54198e-136	9.3039e-132
NK1	EEF1A1	107.725	64.806	0.73316	1.03649e-123	3.79364e-119
NK1	RPS18	63.7957	34.5	0.886862	3.9459e-123	1.44424e-118
NK1	RPL13	80.2261	47.9317	0.74309	5.62689e-123	2.0595e-118
NK1	RPL10A	30.6146	16.2371	0.91493	8.01943e-119	2.93519e-114
NK1	CD44	4.03649	0.814094	2.30983	2.58674e-116	9.46774e-112

## Sheet: Table S7
Table S7. Number of cells in each NK cell subset
Cluster	Cell number (AS group)	Cell number (HC group)
NK0	1011	2197
NK1	171	156
Total	1182	2353

## Sheet: Table S8
Table S8. Differential expression analysis for NK cells in AS patients vs. healthy controls.
Contrast	GeneName	exp_HC	exp_AS	log2FC	p_value	p_val_adjust	significance
AS-vs-HC	HLA-B	44.7427	75.121	0.747563	0	0	up
AS-vs-HC	HLA-DRB1	0.501814	3.07273	2.61406	1.94514e-184	7.11942e-180	up
AS-vs-HC	HLA-DQB1	0.124854	1.19181	3.25381	1.3742e-143	5.0297e-139	up
AS-vs-HC	TRGC1	2.29541	0.801181	-1.51843	6.25808e-93	2.29052e-88	down
AS-vs-HC	HLA-DRB5	0.00718696	0.45003	5.94888	1.80555e-84	6.6085e-80	up
AS-vs-HC	RPS26	13.1385	8.28029	-0.666043	1.85352e-75	6.78408e-71	down
AS-vs-HC	CD3E	0.490062	2.26285	2.20688	2.13853e-72	7.82725e-68	up
AS-vs-HC	BIN1	1.83581	0.74029	-1.31014	2.00274e-71	7.33023e-67	down
AS-vs-HC	CD52	4.84009	8.59182	0.827917	2.68686e-46	9.83416e-42	up
AS-vs-HC	GZMB	22.1454	15.5108	-0.513729	8.30026e-46	3.03798e-41	down
AS-vs-HC	HLA-DPB1	1.51554	2.68207	0.823471	2.34083e-41	8.56767e-37	up
AS-vs-HC	CD74	3.43298	5.67488	0.725113	1.57458e-40	5.76314e-36	up
AS-vs-HC	HLA-DPA1	1.34965	2.34853	0.799128	3.29102e-37	1.20455e-32	up
AS-vs-HC	ERAP2	0.385434	0.868278	1.17146	1.04907e-35	3.83968e-31	up
AS-vs-HC	NCR3	2.63903	1.46949	-0.844643	4.66939e-35	1.70904e-30	down
AS-vs-HC	LAIR2	4.89145	2.9979	-0.706293	1.83215e-33	6.70586e-29	down
AS-vs-HC	GZMK	0.905024	2.84425	1.65191	3.26995e-32	1.19683e-27	up
AS-vs-HC	HLA-DRA	0.304418	1.11662	1.87467	5.20371e-32	1.90461e-27	up
AS-vs-HC	ITGAX	0.823117	1.597	0.95611	1.95325e-30	7.14907e-26	up
AS-vs-HC	AKR1C3	2.74438	1.65136	-0.732788	3.72643e-30	1.36391e-25	down
AS-vs-HC	AK5	0.741042	0.233423	-1.66619	7.96503e-30	2.91528e-25	down
AS-vs-HC	PLXDC1	0.230012	0.0225768	-3.34305	1.12074e-28	4.10201e-24	down
AS-vs-HC	CCL3L1	0.342406	0.0533849	-2.67893	1.47119e-28	5.38471e-24	down
AS-vs-HC	CRIP1	4.60705	6.80274	0.562262	2.47444e-28	9.05669e-24	up
AS-vs-HC	HLA-F	6.33482	8.30833	0.39125	5.9772e-28	2.18771e-23	up
AS-vs-HC	SELL	1.33738	2.83151	1.08211	1.33181e-27	4.87457e-23	up
AS-vs-HC	MYOM2	8.15902	10.9706	0.427171	4.53481e-25	1.65979e-20	up
AS-vs-HC	KLRB1	14.6124	11.3701	-0.361953	1.33689e-24	4.89314e-20	down
AS-vs-HC	TECR	1.10066	1.78329	0.696123	2.49135e-24	9.11859e-20	up
AS-vs-HC	GZMA	30.3081	24.9311	-0.281759	3.85608e-24	1.41136e-19	down
AS-vs-HC	CD99	7.13302	5.55129	-0.361685	2.5212e-23	9.22786e-19	down
AS-vs-HC	PILRB	0.819385	1.37947	0.751433	5.66141e-23	2.07213e-18	up
AS-vs-HC	S100A4	19.0342	15.2448	-0.320276	8.52967e-23	3.12195e-18	down
AS-vs-HC	SNX18	0.228104	0.508851	1.1572	2.01123e-20	7.36129e-16	up
AS-vs-HC	GZMM	72.6336	60.2795	-0.268971	2.332e-20	8.53535e-16	down
AS-vs-HC	TRG-AS1	1.68077	2.56586	0.610295	1.21872e-19	4.46063e-15	up
AS-vs-HC	AL662844.4	0.377362	0.124379	-1.60044	5.74527e-19	2.10283e-14	down
AS-vs-HC	RPL22L1	0.678957	1.15917	0.771608	7.47111e-19	2.7345e-14	up
AS-vs-HC	COTL1	0.55908	1.20519	1.108	3.44007e-18	1.2591e-13	up
AS-vs-HC	HIST1H1D	2.49544	3.66783	0.55561	1.1644e-17	4.26181e-13	up
AS-vs-HC	SH2D2A	1.46101	0.914718	-0.675508	1.49743e-17	5.48075e-13	down
AS-vs-HC	BTN3A2	2.95162	2.23822	-0.399142	2.24351e-17	8.21146e-13	down
AS-vs-HC	SPTSSB	0.148332	0.431922	1.5413	2.44695e-17	8.95607e-13	up
AS-vs-HC	CEMIP2	0.994165	0.56017	-0.827509	6.51783e-17	2.38559e-12	down
AS-vs-HC	CEBPB	1.14408	0.676124	-0.758744	8.54727e-17	3.12839e-12	down
AS-vs-HC	ALOX5AP	3.55701	2.64913	-0.425134	1.36997e-16	5.01424e-12	down
AS-vs-HC	PTPN6	1.83764	2.55909	0.477757	1.68095e-16	6.15245e-12	up
AS-vs-HC	CHI3L2	0.746222	0.28252	-1.40094	2.63605e-16	9.64822e-12	down
AS-vs-HC	NEAT1	8.457	10.5572	0.320008	7.1242e-16	2.60753e-11	up
AS-vs-HC	KLRC1	3.81083	3.0396	-0.326215	7.91881e-16	2.89836e-11	down
AS-vs-HC	IRF9	1.29915	1.86285	0.519914	8.5763e-16	3.13901e-11	up
AS-vs-HC	S100B	1.45458	0.523901	-1.47306	1.11241e-15	4.07154e-11	down
AS-vs-HC	CXCR3	0.139923	0.31655	1.17722	1.33723e-15	4.89441e-11	up
AS-vs-HC	LIME1	1.20883	1.84873	0.61288	6.35925e-15	2.32755e-10	up
AS-vs-HC	HVCN1	0.191827	0.429339	1.16189	1.29681e-14	4.74644e-10	up
AS-vs-HC	LGALS1	6.87192	4.98124	-0.4642	3.02554e-14	1.10738e-09	down
AS-vs-HC	GPR183	0.158463	0.402986	1.34603	4.15878e-14	1.52215e-09	up
AS-vs-HC	XCL1	0.349777	0.826245	1.2399	5.05811e-14	1.85132e-09	up
AS-vs-HC	IFNGR1	0.812286	0.472834	-0.780527	6.98233e-14	2.5556e-09	down
AS-vs-HC	AHNAK	3.30229	4.34703	0.396552	8.23927e-14	3.01566e-09	up
AS-vs-HC	METRNL	2.19523	1.58631	-0.468672	1.00835e-13	3.69065e-09	down
AS-vs-HC	ARHGEF3	0.915786	1.35208	0.56205	3.45152e-13	1.26329e-08	up
AS-vs-HC	SYNGR1	1.0172	1.54253	0.600648	3.95567e-13	1.44782e-08	up
AS-vs-HC	TCF7	0.412239	0.763688	0.889342	4.81164e-13	1.76111e-08	up
AS-vs-HC	PARP14	0.851286	1.26413	0.570373	1.45714e-12	5.33326e-08	up
AS-vs-HC	IGKC	0.19372	0.336023	0.794268	1.89163e-12	6.92354e-08	up
AS-vs-HC	DDIT4	2.72736	2.00363	-0.444868	2.25993e-12	8.27158e-08	down
AS-vs-HC	STAT1	1.04025	1.59472	0.616319	2.72823e-12	9.9856e-08	up
AS-vs-HC	GLRX	2.65303	2.06174	-0.363763	6.16288e-12	2.25568e-07	down
AS-vs-HC	KRAS	0.667468	0.975587	0.547504	7.42331e-12	2.71701e-07	up
AS-vs-HC	LY6E	4.82737	5.93136	0.29712	7.77436e-12	2.84549e-07	up
AS-vs-HC	PPP1R10	1.07354	1.47861	0.461831	9.65733e-12	3.53468e-07	up
AS-vs-HC	RAMP1	0.388725	0.678668	0.803797	1.47501e-11	5.39869e-07	up
AS-vs-HC	EOMES	0.57664	0.900298	0.642641	1.88174e-11	6.88734e-07	up
AS-vs-HC	CD8A	0.355091	0.621111	0.806489	2.48655e-11	9.10101e-07	up
AS-vs-HC	ZFP36	1.30724	0.888982	-0.556247	6.72065e-11	2.45982e-06	down
AS-vs-HC	CCL5	26.8466	34.4408	0.35938	7.17739e-11	2.627e-06	up
AS-vs-HC	ZFP36L2	6.67071	8.13921	0.287045	7.20288e-11	2.63633e-06	up
AS-vs-HC	MAF	0.950695	0.585676	-0.698786	9.24001e-11	3.38194e-06	down
AS-vs-HC	MDFIC	0.241849	0.427931	0.823014	9.38115e-11	3.4336e-06	up
AS-vs-HC	GOLGA7	1.06915	0.736934	-0.536793	1.27151e-10	4.65387e-06	down
AS-vs-HC	LGALS3	0.152308	0.344466	1.17685	1.28427e-10	4.70054e-06	up
AS-vs-HC	CCZ1B	0.271044	0.120379	-1.17028	1.45168e-10	5.3133e-06	down
AS-vs-HC	MYBL1	2.35551	1.76567	-0.4158	1.46695e-10	5.3692e-06	down
AS-vs-HC	GNG2	2.50704	1.93048	-0.377006	1.49764e-10	5.4815e-06	down
AS-vs-HC	CMC1	3.51072	4.55887	0.376901	1.92079e-10	7.03027e-06	up
AS-vs-HC	PTGDS	3.98975	9.15114	1.19763	2.04651e-10	7.49043e-06	up
AS-vs-HC	NLRC5	0.470061	0.722152	0.619347	2.47673e-10	9.06507e-06	up
AS-vs-HC	NCAM1	0.772333	1.15129	0.575897	2.72921e-10	9.98919e-06	up
AS-vs-HC	NUP210	0.598653	0.907551	0.600175	3.11129e-10	1.13876e-05	up
AS-vs-HC	VMA21	0.341465	0.536156	0.650759	3.92248e-10	1.43567e-05	up
AS-vs-HC	FHL3	0.908046	0.600379	-0.59681	4.68532e-10	1.71487e-05	down
AS-vs-HC	S1PR4	1.37846	1.84208	0.418258	4.76375e-10	1.74358e-05	up
AS-vs-HC	SYTL3	1.43523	1.04427	-0.458745	7.47648e-10	2.73646e-05	down
AS-vs-HC	NUB1	1.4037	1.73951	0.309427	8.09396e-10	2.96247e-05	up
AS-vs-HC	TSPAN3	0.345962	0.52151	0.591941	1.0173e-09	3.72341e-05	up
AS-vs-HC	KLRC3	1.26067	0.977546	-0.366924	1.36195e-09	4.98487e-05	down
AS-vs-HC	C2orf74	0.484181	0.271748	-0.833043	1.44865e-09	5.30219e-05	down
AS-vs-HC	ZNF296	0.0945936	0.214876	1.18283	2.23021e-09	8.16279e-05	up
AS-vs-HC	XIST	0.665999	1.02388	0.620378	2.93873e-09	0.00010756	up
AS-vs-HC	TIMP1	1.21064	0.792829	-0.610624	3.86493e-09	0.00014146	down
AS-vs-HC	HOXB4	0.323159	0.454944	0.493315	4.4357e-09	0.000162351	up
AS-vs-HC	S1PR1	0.302023	0.461143	0.610392	4.67365e-09	0.00017106	up
AS-vs-HC	ERN1	0.622402	0.392253	-0.665924	9.4475e-09	0.000345788	down
AS-vs-HC	GLIPR2	2.02135	1.58726	-0.348759	1.03766e-08	0.000379796	down
AS-vs-HC	ANXA5	0.129211	0.246129	0.929153	1.16493e-08	0.000426377	up
AS-vs-HC	IL18R1	0.393292	0.607394	0.626904	1.22925e-08	0.000449918	up
AS-vs-HC	GBP1	0.602597	0.907048	0.589904	1.61921e-08	0.000592648	up
AS-vs-HC	GATD3B	0.254254	0.393043	0.628215	1.8014e-08	0.000659332	up
AS-vs-HC	MCUB	0.461064	0.688997	0.579428	1.82084e-08	0.000666447	up
AS-vs-HC	EVA1B	0.152412	0.272046	0.835456	2.23118e-08	0.000816636	up
AS-vs-HC	HP1BP3	1.96441	2.37956	0.276586	2.33972e-08	0.000856359	up
AS-vs-HC	LINC02384	0.756516	0.497263	-0.605261	2.36837e-08	0.000866845	down
AS-vs-HC	UNC93B1	0.186743	0.28987	0.63408	2.80703e-08	0.0010274	up
AS-vs-HC	S100PBP	0.337596	0.486532	0.527106	3.00897e-08	0.00110131	up
AS-vs-HC	IL10RA	1.65803	2.10204	0.3423	3.2284e-08	0.00118163	up
AS-vs-HC	FUT8	0.137192	0.271101	0.982117	3.23464e-08	0.00118391	up
AS-vs-HC	OCIAD2	0.645656	0.805841	0.319685	3.49692e-08	0.00127991	up
AS-vs-HC	THEMIS2	0.422546	0.564247	0.417132	3.57056e-08	0.00130686	up
AS-vs-HC	NDUFV3	0.429042	0.651296	0.602079	3.58503e-08	0.00131216	up
AS-vs-HC	FAM162A	0.577492	0.470918	-0.29427	3.681e-08	0.00134728	down
AS-vs-HC	XAF1	1.16009	1.52238	0.392068	4.40034e-08	0.00161057	up
AS-vs-HC	ITGB1	1.59409	2.03303	0.350877	4.74106e-08	0.00173527	up
AS-vs-HC	ODF2L	0.795239	1.07706	0.437589	5.05939e-08	0.00185179	up
AS-vs-HC	ZFPM1	0.989035	0.73616	-0.425952	5.47632e-08	0.00200439	down
AS-vs-HC	TNFRSF18	0.221325	0.386984	0.805827	5.92742e-08	0.0021695	up
AS-vs-HC	AC108134.3	0.272839	0.134533	-1.01954	6.76203e-08	0.00247497	down
AS-vs-HC	ITGB2-AS1	0.312278	0.167996	-0.894003	6.89469e-08	0.00252353	down
AS-vs-HC	IL7R	0.716222	1.11122	0.633594	7.468e-08	0.00273336	up
AS-vs-HC	TMEM14C	0.125793	0.224726	0.836607	7.56344e-08	0.0027683	up
AS-vs-HC	XRRA1	0.399341	0.234419	-0.768278	8.5616e-08	0.00313363	down
AS-vs-HC	TYMP	0.484208	0.703009	0.537823	8.6363e-08	0.00316097	up
AS-vs-HC	SNHG5	2.03793	1.62207	-0.32925	8.83941e-08	0.00323531	down
AS-vs-HC	SLC25A24	0.125588	0.249441	0.989434	9.09201e-08	0.00332777	up
AS-vs-HC	AC092821.3	1.85608	1.44853	-0.35765	1.05877e-07	0.00387522	down
AS-vs-HC	TMEM18	0.325744	0.475091	0.544326	1.13895e-07	0.00416867	up
AS-vs-HC	LYAR	1.69678	1.28679	-0.398991	1.2289e-07	0.0044979	down
AS-vs-HC	HERPUD2	0.582497	0.816731	0.487541	1.23302e-07	0.00451296	up
AS-vs-HC	HSPB1	0.373004	0.548812	0.556999	1.31719e-07	0.00482106	up
AS-vs-HC	AOAH	1.36359	1.74236	0.353608	1.38365e-07	0.0050643	up
AS-vs-HC	GBP4	1.18112	1.52817	0.37162	1.67978e-07	0.00614814	up
AS-vs-HC	PCSK5	0.44333	0.321157	-0.464977	1.8188e-07	0.00665698	down
AS-vs-HC	TRAC	0.286958	0.443132	0.626717	1.88807e-07	0.00691052	up
AS-vs-HC	ERGIC1	0.452456	0.552058	0.286986	1.94272e-07	0.00711056	up
AS-vs-HC	NME4	0.167	0.317685	0.927339	2.47931e-07	0.00907454	up
AS-vs-HC	DTHD1	0.947257	0.656777	-0.528286	2.57522e-07	0.00942558	down
AS-vs-HC	SINHCAF	0.384344	0.571716	0.572778	2.65863e-07	0.00973085	up
AS-vs-HC	ST3GAL1	0.380447	0.460074	0.274101	2.69451e-07	0.00986217	up
AS-vs-HC	CNN2	0.896182	1.21629	0.440581	2.70325e-07	0.00989418	up
AS-vs-HC	SERPINB1	2.46867	3.04192	0.301236	2.96467e-07	0.010851	up
AS-vs-HC	ANKRD36B	0.262325	0.414283	0.659061	3.05283e-07	0.0111737	up
AS-vs-HC	FAM49A	0.218043	0.296455	0.443024	3.09551e-07	0.0113299	up
AS-vs-HC	JUNB	1.50018	1.22169	-0.29623	3.12433e-07	0.0114354	down
AS-vs-HC	HDGFL3	0.151016	0.26951	0.835214	3.50564e-07	0.012831	up
AS-vs-HC	TAP2	0.568762	0.802414	0.496449	3.53597e-07	0.012942	up
AS-vs-HC	GPR155	0.145984	0.248493	0.766985	3.6229e-07	0.0132602	up
AS-vs-HC	PSMG1	0.154632	0.218043	0.495505	3.898e-07	0.0142671	up
AS-vs-HC	JAK2	0.167275	0.266096	0.669404	4.44588e-07	0.0162724	up
AS-vs-HC	CDC25B	0.348669	0.496336	0.509335	4.69723e-07	0.0171923	up
AS-vs-HC	PLCG2	0.38236	0.534479	0.483095	5.15053e-07	0.0188514	up
AS-vs-HC	RNF19A	0.922661	0.729554	-0.338746	5.58125e-07	0.0204279	down
AS-vs-HC	BBC3	0.282229	0.452121	0.679651	5.59867e-07	0.0204917	up
AS-vs-HC	SLC15A4	0.886177	0.618316	-0.51918	6.28934e-07	0.0230196	down
AS-vs-HC	RPE	0.304421	0.409284	0.426911	6.71057e-07	0.0245614	up
AS-vs-HC	PDZD8	0.270005	0.375005	0.473774	7.82861e-07	0.0286535	up
AS-vs-HC	RNF166	1.43535	1.15708	-0.310888	8.3046e-07	0.0303957	down
AS-vs-HC	REST	1.10679	1.38155	0.319873	1.04576e-06	0.0382758	up
AS-vs-HC	TC2N	0.393432	0.576241	0.550443	1.06968e-06	0.0391514	up
AS-vs-HC	NBPF19	0.161904	0.243055	0.585852	1.07049e-06	0.0391809	up
AS-vs-HC	PDE4D	0.444582	0.270929	-0.714325	1.08862e-06	0.0398447	down
AS-vs-HC	SEC11C	1.2176	0.991816	-0.295865	1.18798e-06	0.0434812	down
AS-vs-HC	C16orf54	0.873216	1.13808	0.382158	1.24074e-06	0.0454123	up
AS-vs-HC	CAPG	0.178494	0.337543	0.918816	1.31506e-06	0.0481324	up
